# Supplementary material for: West Nile Virus and Usutu Virus: A Post-Mortem Monitoring Study in Wild Birds from Rescue Centers, Central Italy
Source: Viruses. 2022 Sep 9;14(9):1994. doi: 10.3390/v14091994 (PMC9503110; doi:10.3390/v14091994)
Supplement: Supplementary file 1 [file viruses-14-01994-s001.zip]

Archive with 1 entries (1 files):
- viruses-1876938-supplementary.pdf
